# Supplementary material for: Predictors of the Development of Mental Disorders in Hospitalized COVID-19 Patients without Previous Psychiatric History: A Single-Center Retrospective Study in South Korea
Source: Int J Environ Res Public Health. 2022 Jan 19;19(3):1092. doi: 10.3390/ijerph19031092 (PMC8834137; doi:10.3390/ijerph19031092)
Supplement: Supplementary file 1 [file ijerph-19-01092-s001.zip]

Archive with 1 entries (1 files):
- ijerph-1507319-supplementary.pdf
